# Supplementary material for: 1H NMR Study of the Lipid Composition, Oxidative and Hydrolytic Status of the Covering Oils of Canned Sardines After Long-Term Storage
Source: Foods. 2025 Apr 30;14(9):1589. doi: 10.3390/foods14091589 (PMC12071350; doi:10.3390/foods14091589)
Supplement: Supplementary file 1 [file foods-14-01589-s001.zip]

Archive with 1 entries (1 files):
- foods-3589623-supplementary.pdf
